# Supplementary material for: Reduced Replication of Highly Pathogenic Avian Influenza Virus in Duck Endothelial Cells Compared to Chicken Endothelial Cells Is Associated with Stronger Antiviral Responses
Source: Viruses. 2022 Jan 17;14(1):165. doi: 10.3390/v14010165 (PMC8779112; doi:10.3390/v14010165)
Supplement: Supplementary file 1 [file viruses-14-00165-s001.zip]

Archive with 1 entries (1 files):
- viruses-1523307-supplementary.pdf
